# Supplementary material for: Analysis of circulating respiratory syncytial virus A strains in Shanghai, China identified a new and increasingly prevalent lineage within the dominant ON1 genotype
Source: Front Microbiol. 2022 Aug 11;13:966235. doi: 10.3389/fmicb.2022.966235 (PMC9403419; doi:10.3389/fmicb.2022.966235)
Supplement: Supplementary file 1 [file Table_1.XLSX]

## Sheet: Table 1
Supplementary Table 1. Clinical profile and pathogen detection results of children admitted to Shanghai Children’s Hospital with respiratory tract infections (RTI), January 2019-March 2020.
Clinical parameter/symptom			No. of cases (% of pathogen-positive cases)
		Total	FLuA	H1N1 (pdm09)	H3N2	FLuB	RSV-A	RSV-B	ADV	BOV	RhV/En	BP	PIV	MP	CoV	MPV
Age	≤1	182	18 (29.3)	2 (9.1)	16 (30.2)	8 (21.6)	35 (57.4)	20 (45.5)	41 (26.1)	42 (34.4)	19 (29.2)	12 (32.4)	9 (16.4)	92 (29.9)	5 (11.6)	8 (26.7)
	1~5(>1,≤5)	298	51 (44.2)	18 (81.8)	33 (62.3)	14 (37.8)	19 (31.1)	18 (40.9)	76 (48.4)	52 (42.6)	33 (50.8)	14 (37.8)	34 (61.8)	126 (40.9)	21 (48.8)	16 (53.3)
	>5	154	6 (26.5)	2 (9.1)	4 (7.5)	15 (40.5)	7 (11.5)	6 (13.6)	40 (25.5)	28 (23)	13 (20)	11 (29.7)	12 (21.8)	90 (29.2)	17 (39.5)	6 (20)
	Chi-square		17.982	11.1	9.585	5.661	27.5	7.203	0.697	2.45	0.774	1.371	6.16	11.01	9.133	0.553
	p value		<0.01	<0.01	<0.01	0.059	<0.01	<0.05	0.706	0.294	0.679	0.504	<0.05	<0.01	<0.05	0.759
Sex	Male	379	41 (60.5)	12 (54.5)	29 (54.7)	22 (59.5)	39 (63.9)	25 (56.8)	89 (56.7)	72 (59)	39 (60)	27 (73)	32 (58.2)	175 (56.8)	25 (58.1)	18 (60)
	Female	255	34 (39.5)	10 (45.5)	24 (45.3)	15 (40.5)	22 (36.1)	19 (43.2)	68 (43.3)	50 (41)	26 (40)	10 (27)	23 (41.8)	133 (43.2)	18 (41.9)	12 (40)
	Chi-square		0.925	0.26	0.616	0.002	0.485	0.172	0.829	0.037	0.001	2.845	0.064	2.184	0.052	0.001
	p value		0.336	0.61	0.432	0.967	0.486	0.678	0.362	0.848	0.969	0.092	0.8	0.139	0.82	0.98
Fever	Yes	470	62 (82.7)	20 (90.9)	42 (79.2)	28 (75.7)	33 (54.1)	25 (56.8)	121 (77.1)	92 (75.4)	50 (76.9)	27 (73)	46 (83.6)	232 (75.3)	29 (67.4)	27 (90)
	No	164	13 (17.3)	2 (9.1)	11 (20.8)	9 (24.3)	28 (45.9)	19 (43.2)	36 (22.9)	30 (24.6)	15 (23.1)	10 (27)	9 (16.4)	76 (24.7)	14 (32.6)	3 (10)
	Chi-square		3.231	3.345	0.788	0.049	14.127	7.392	0.939	0.129	0.294	0.028	2.837	0.444	1.077	4.135
	p value		0.072	0.067	0.375	0.825	<0.01	<0.01	0.333	0.72	0.588	0.868	0.092	0.505	0.299	<0.05
Cough	Yes	541	65 (86.7)	21 (95.5)	44 (83)	31 (83.8)	56 (91.8)	41 (93.2)	132 (84.1)	103 (84.4)	55 (84.6)	30 (81.1)	54 (98.2)	271 (88)	36 (83.7)	28 (93.3)
	No	93	10 (13.3)	1 (4.5)	9 (17)	6 (16.2)	5 (8.2)	3 (6.8)	25 (15.9)	19 (15.6)	10 (15.4)	7 (18.9)	1 (1.8)	37 (12)	7 (16.3)	2 (6.7)
	Chi-square		0.121	1.866	0.247	0.075	2.259	2.328	0.262	0.099	0.03	0.567	7.945	3.375	0.096	1.611
	p value		0.728	0.172	0.619	0.784	0.133	0.127	0.608	0.753	0.863	0.451	<0.01	0.066	0.757	0.204
Wheezing/Gasping	Yes	153	18 (24)	5 (22.7)	13 (24.5)	5 (13.5)	31 (50.8)	17 (38.6)	46 (29.3)	32 (26.2)	19 (29.2)	11 (29.7)	15 (27.3)	73 (23.7)	10 (23.3)	9 (30)
	No	481	57 (76)	17 (77.3)	40 (75.5)	32 (86.5)	30 (49.2)	27 (61.4)	111 (70.7)	90 (73.8)	46 (70.8)	26 (70.3)	40 (72.7)	235 (76.3)	33 (76.7)	21 (70)
	Chi-square		0.001	0.025	0.005	2.42	26.255	5.433	3.043	0.363	1.028	0.672	0.324	0.061	0.019	0.592
	p value		0.977	0.857	0.944	0.12	<0.01	<0.05	0.081	0.547	0.311	0.412	0.569	0.805	0.889	0.442
Runny nose	Yes	30	3 (4)	0 (0)	3 (5.7)	2 (5.4)	2 (3.3)	1 (2.3)	8 (5.1)	5 (4.1)	6 (9.2)	1 (2.7)	4 (7.3)	8 (2.6)	1 (2.3)	0 (0)
	No	604	72 (96)	22 (100)	50 (94.3)	35 (94.6)	59 (96.7)	43 (97.7)	149 (94.9)	117 (95.9)	59 (90.8)	36 (97.3)	51 (92.7)	300 (97.4)	42 (97.7)	30 (100)
	Chi-square		0.101	1.132	0.111	0.04	0.316	0.634	0.061	0.134	3.252	0.359	0.862	6.054	0.592	-
	p value		0.751	0.287	0.739	0.842	0.574	0.426	0.805	0.714	0.071	0.549	0.353	<0.05	0.441	0.389a
Radiological evidencesof inflammation in the lung area	Yes	596	74 (98.7)	21 (95.5)	53 (100.0)	33 (89.2)	61 (100.0)	44 (100.0)	142 (90.4)	115 (94.3)	63 (96.9)	36 (97.3)	53 (96.4)	287 (93.2)	42 (97.7)	29 (96.7)
	No	38	1 (1.3)	1 (4.5)	0 (0.0)	4 (10.8)	0 (0.0)	0 (0.0)	15 (9.6)	7 (5.7)	2 (3.1)	1 (2.7)	2 (3.6)	21 (6.8)	1 (2.3)	1 (3.3)
	Chi-square		3.279	0.085	3.687	1.618	4.303	3.015	4.695	0.018	1.094	0.755	0.594	0.723	1.102	0.396
	p value		0.07	0.771	0.055	0.203	<0.05	0.083	<0.05	0.895	0.296	0.385	0.441	0.395	0.294	0.529
Notes: A total of 634 cases were enrolled and 555 of these were positive for at least one of the pathogens detected. All FluA positive cases were positive for either H1N1(pdm09) or H3N2. Co-infection by more than 2 pathogens was detected in 343 cases, including 3 cases of co-infection by RSV-A and RSV-B. Case numbers for each pathogen include both mono- and co-infections.

## Sheet: Table 2
Supplementary Table 2. Comparison of clinical profile of patients infected by different RSV-A ON1 lineages admitted to Shanghai Children’s Hospital, January 2019-March 2020.
	Lineage No. of cases (% of lineage-positive cases)					Genotype No. of cases	Fisher's Exact Test
Clinical parameter/symptom	ON1-1	ON1-2	ON1-3	ON1-4	ON1-5	ON1	p value
Age (y)
≤1	2 (100.0)	2 (100.0)	3 (42.9)	4 (100.0)	18 (50)	29	0.693
1~5(>1,≤5)	0 (0.0)	0 (0.0)	3 (42.9)	0 (0.0)	12 (33.3)	15
>5	0 (0.0)	0 (0.0)	1 (14.3)	0 (0.0)	6 (16.7)	7
Sex
Female	1 (50.0)	0 (0.0)	3 (42.9)	2（50.0)	13 (36.1)	19	0.857
Male	1 (50.0)	2 (100.0)	4 (57.1)	2（50.0)	23 (63.9)	32
Patient statea
Poor#	0 (0.0)	0 (0.0)	2 (28.6)	0 (0.0)	2 (5.6)	4	0.265
Not-poor	2 (100.0)	2 (100.0)	5 (71.4)	4 (100.0)	34 (94.4)	47
Disturbance of consciousness
Yes#	0 (0.0)	0 (0.0)	1 (14.3)	0 (0.0)	1 (2.8)	2	0.506
No	2 (100.0)	2 (100.0)	6 (85.7)	4 (100.0)	35 (97.2)	49
Fever > 41 °C or lasting > 5 days
Yes#	0 (0.0)	0 (0.0)	0 (0.0)	0 (0.0)	0 (0)	0	-
No	2 (100.0)	2 (100.0)	7 (100.0)	4 (100.0)	36 (100)	51
Cough
Yes	2 (100.0)	2 (100.0)	7 (100.0)	3 (75.0)	33 (91.7)	47	0.564
No	0 (0.0)	0 (0.0)	0 (0.0)	1(25.0)	3 (8.3)	4
Wheezing/Gasping
Yes	0 (0.0)	1 (50.0)	4 (57.1)	2 (50.0)	17 (47.2)	24	0.828
No	2 (100.0)	1 (50.0)	3 (42.9)	2 (50.0)	19 (52.8)	27
Runny nose
Yes	1 (50.0)	0 (0.0)	0 (0.0)	0 (0.0)	1 (2.8)	2	0.195
No	1 (50.0)	2 (100.0)	7 (100.0)	4 (100.0)	35 (97.2)	49
Pharyngeal congestion
Yes	0 (0.0)	0 (0.0)	4（57.1)	1 (25.0)	13 (36.1)	18	0.598
No	2 (100.0)	2 (100.0)	3（42.9)	3 (75.0)	23 (63.9)	33
Enlargement of lymph nodes
Yes	0 (0.0)	0 (0.0)	0 (0.0)	0 (0.0)	5 (13.9)	5	0.824
No	2 (100.0)	2 (100.0)	7 (100.0)	4 (100.0)	31 (86.1)	46
Enlargement of tonsils
Yes	0 (0.0)	0 (0.0)	2 (28.6)	0 (0.0)	4 (11.1)	6	0.57
No	2 (100.0)	2 (100.0)	5 (71.4)	4 (100.0)	32 (88.9)	45
Moist rales/Moist crackles							0.291
Yes	2 (100.0)	0 (0.0)	4 (57.1)	1 (25.0)	21 (58.3)	28
No	0 (0.0)	2 (100.0)	3 (42.9)	3 (75.0)	15 (41.7)	23
Dry rales/rhonchi/Wheezing sounds
Yes	0 (0.0)	0 (0.0)	0 (0.0)	1 (25.0)	9 (25.0)	10	0.638
No	2 (100.0)	2 (100.0)	7 (100.0)	3 (75.0)	27 (75.0)	41
Coarse breath sounds
Yes	2 (100.0)	0 (0.0)	2 (28.6)	2 (50.0)	25 (69.4)	31	0.506
No	0 (0.0)	2 (100.0)	5 (71.4)	2 (50.0)	11 (30.6)	20
Shortness of breath
Yes#	0 (0.0)	0 (0.0)	2 (28.6)	0 (0.0)	2 (5.6)	4	0.265
No	2 (100.0)	2 (100.0)	5 (71.4)	4 (100.0)	34 (94.4)	47
Inflammatory and infiltrative changes in the lungs on X-ray or CT
Severe#b	0 (0.0)	0 (0.0)	1 (14.3)	0 (0.0)	7 (19.4)	8	1
Mild	2 (100.0)	2 (100.0)	6 (85.7)	4 (100.0)	29 (80.6)	43
Dehydration or food refusal
Yes#	0 (0.0)	1 (50.0)	0 (0.0)	0 (0.0)	1 (2.78)	2	0.195
No	2 (100.0)	1 (50.0)	7 (100.0)	4 (100.0)	35 (97.2)	49
Extrapulmonary complications
Yes#	0 (0.0)	0 (0.0)	1 (14.3)	0 (0.0)	5 (13.9.0)	6	1
No	2 (100.0)	2 (100.0)	6 (85.7)	4 (100.0)	31 (86.1)	45
Disease classificationc
Severe inflammation in the lungs	0 (0.0)	1 (50.0)	2 (28.6)	1 (25.0)	14 (38.9)	14	0.901
Mild inflammation in the lungs	2 (100.0)	1 (50.0)	5 (71.4)	3 (75.0)	22 (61.1)	22
Outcome
Died	0 (0.0)	0 (0.0)	1 (14.3)	0 (0.0)	0 (0.0)	1	0.294
Survived	2 (100.0)	2 (100.0)	6 (85.7)	4 (100.0)	36 (100.0)	50
Notes:“-”: Not computed. a: patient is considered to be in a poor state if they appear irresponsive or lack vitality. b: >= 2/3 unilateral infiltration, lobar infiltration, pleural effusion, pneumothorax, atelectasis, lung necrosis and lung abscess; c: severe inflammation is defined as the presence of at least one of the 7 conditions marked with #.

## Sheet: Table 3
Supplementary Table 3. Comparison of clinical profile of RSV-A-ON1-5-positive and RSV-B-positive cases admitted to Shanghai Children’s Hospital, January 2019-March 2020.
	No. of cases (% of genotype-positive cases)		Fisher's Exact Test
Clinical parameter/symptom	RSV-A ON1-5	RSV-B	p value
Age (y)
≤1	18 (50.0)	17 (41.5)	0.649
1~5(>1,≤5)	12 (33.3)	18 (43.9)
>5	6 (16.7)	6 (14.6)
Sex
F	13 (36.1)	17 (41.5)	0.648
M	23 (63.9)	24 (58.5)
Patient statea
Poor#	2 (5.6)	5 (12.2)	0.438
Not-poor	34 (94.4)	36 (87.8)
Disturbance of consciousness
Yes#	1 (2.8)	3 (7.3)	0.618
No	35 (97.2)	38 (92.7)
Fever > 41 °C or lasting > 5 days
Yes#	0 (0.0)	0 (0.0)	-
No	36 (100.0)	41 (100.0)
Cough
Yes	33 (91.7)	38 (92.7)	1
No	3 (8.3)	3 (7.3)
Wheezing/Gasping
Yes	17 (47.2)	15 (36.6)	0.365
No	19 (52.8)	26 (63.4)
Runny nose
Yes	1 (2.8)	1 (2.4)	1
No	35 (97.2)	40 (97.6)
Pharyngeal congestion
Yes	13 (36.1)	20 (48.8)	0.356
No	23 (63.9)	21 (51.2)
Enlargement of lymph nodes
Yes	5 (13.9)	0 (0.0)	<0.05
No	31 (86.1)	41 (100.0)
Enlargement of tonsils
Yes	4 (11.1)	11 (26.8)	0.094
No	32 (88.9)	30 (73.2)
Moist rales/Moist crackles
Yes	21 (58.3)	31 (75.6)	0.144
No	15 (41.7)	10 (24.4)
Dry rales/rhonchi/Wheezing sounds
Yes	9 (25.0)	12 (29.3)	0.7
No	27 (75.0)	29 (70.7)
Coarse breath sounds
Yes	25 (69.4)	40 (97.6)	<0.01
No	11 (30.6)	1 (2.4)
Shortness of breath
Yes#	2 (5.6)	10 (24.4)	<0.05
No	34 (94.4)	31 (75.6)
Inflammatory and infiltrative changes in the lungs on X-ray or CT
Severe#b	7 (19.4)	8 (19.5)	1
Mild	29 (80.6)	33 (80.5)
Dehydration or food refusal
Yes#	1 (2.8)	6 (14.6)	0.113
No	35 (97.2)	35 (85.4)
Extrapulmonary complications
Yes#	5 (13.9)	11 (26.8)	0.26
No	31 (86.1)	30 (73.2)
Disease classificationc
Severe inflammation in the lungs	14 (38.9)	27 (65.9)	<0.05
Mild inflammation in the lungs	22 (61.1)	14 (34.1)
Outcome
Died	0 (0.0)	1 (2.4)	1
Survived	36 (100.0)	40 (97.6)
Notes:“-”: Not computed. a: patient is considered to be in a poor state if they appear irresponsive or lack vitality. b: >= 2/3 unilateral infiltration, lobar infiltration, pleural effusion, pneumothorax, atelectasis, lung necrosis and lung abscess; c: severe inflammation is defined as the presence of at least one of the 7 conditions marked with #. Case numbers for RSV-B did not include 3 co-infe…
